# Supplementary material for: Worldwide genetic variation of the IGHV and TRBV immune receptor gene families in humans
Source: Life Sci Alliance. 2019 Feb 26;2(2):e201800221. doi: 10.26508/lsa.201800221 (PMC6391684; doi:10.26508/lsa.201800221)
Supplement: Supplementary file 2 [file LSA-2018-00221_Supplementary_Information.zip]

Archive with 6 entries (6 files):
- Figure_data_1.pdf
- Figure_data_2.pdf
- Figure_data_3.pdf
- Figure_data_4.pdf
- Figure_data_5.pdf
- Figure_data_6.pdf
